# Supplementary material for: Retrospective Multi-Locus Sequence Analysis of African Swine Fever Viruses by “PACT” Confirms Co-Circulation of Multiple Outbreak Strains in Uganda
Source: Animals (Basel). 2023 Dec 24;14(1):71. doi: 10.3390/ani14010071 (PMC10777903; doi:10.3390/ani14010071)
Supplement: Supplementary file 1 [file animals-14-00071-s001.zip]

Archive with 1 entries (1 files):
- animals-2776206-supplementary.pdf
